# Supplementary material for: A QCT View of the Interplay between Hydrogen Bonds and Aromaticity in Small CHON Derivatives
Source: Molecules. 2022 Sep 16;27(18):6039. doi: 10.3390/molecules27186039 (PMC9504421; doi:10.3390/molecules27186039)
Supplement: Supplementary file 1 [file molecules-27-06039-s001.zip]

Archive with 1 entries (1 files):
- molecules-1879616-SI.pdf
